# Supplementary material for: Alpha 1,3 N-Acetylgalactosaminyl Transferase (GTA) Impairs Invasion Potential of Trophoblast Cells in Preeclampsia
Source: Int J Mol Sci. 2024 Jul 2;25(13):7287. doi: 10.3390/ijms25137287 (PMC11242368; doi:10.3390/ijms25137287)
Supplement: Supplementary file 1 [file ijms-25-07287-s001.zip]

Archive with 1 entries (1 files):
- ijms-2768179-supplementary.pdf
